# Supplementary material for: Temperature-Driven Activated Sludge Bacterial Community Assembly and Carbon Transformation Potential: A Case Study of Industrial Plants in the Yangtze River Delta
Source: Microorganisms. 2024 Jul 17;12(7):1454. doi: 10.3390/microorganisms12071454 (PMC11278906; doi:10.3390/microorganisms12071454)
Supplement: Supplementary file 1 [file microorganisms-12-01454-s001.zip]

Archive with 1 entries (1 files):
- microorganisms-3092217-supplementary.pdf
